# Supplementary material for: Mouse olfactory system acts as anemo-detector and anemo-discriminator
Source: Sci Adv. 2025 Oct 8;11(41):eadq8390. doi: 10.1126/sciadv.adq8390 (PMC12506969; doi:10.1126/sciadv.adq8390)
Supplement: Supplementary file 2 — Movies S1 and S2 [file sciadv.adq8390_movies_s1_and_s2.zip]

Archive with 2 entries (2 files):
- adq8390_movie_s1.mp4
- adq8390_movie_s2.mp4
